# Supplementary material for: mTORC1 is a key mediator of RON-dependent breast cancer metastasis with therapeutic potential
Source: NPJ Breast Cancer. 2018 Nov 9;4:36. doi: 10.1038/s41523-018-0091-5 (PMC6226524; doi:10.1038/s41523-018-0091-5)
Supplement: Supplementary file 2 — Raw RPPA data [file 41523_2018_91_MOESM2_ESM.xlsx]

## Sheet: NormLinear
										Filename	14-3-3-beta-R-V_GBL1120926	14-3-3-epsilon-M-C_GBL1121055	14-3-3-zeta-R-V_GBL1120927	4E-BP1-R-V_GBL1120714	4E-BP1_pS65-R-V_GBL1120715	4E-BP1_pT37_T46-R-V_GBL1120716	53BP1-R-V_GBL1120817	A-Raf-R-V_GBL1120867	ACC_pS79-R-V_GBL1120717	ACC1-R-C_GBL1120718	ACVRL1-R-C_GBL1121035	ADAR1-M-V_GBL1120963	Akt-R-V_GBL1120837	Akt_pS473-R-V_GBL1121056	Akt_pT308-R-V_GBL1120855	ALDH1A1-R-N_GBL1121021	AMPKa-R-C_GBL1120719	AMPKa_pT172-R-C_GBL1120720	Annexin-I-M-V_GBL1120966	Annexin-VII-M-V_GBL1120962	AR-R-V_GBL1120793	ARHI-M-C_GBL1120969	ARID1A-R-C_GBL1120901	Atg3-R-V_GBL1120908	Atg7-R-V_GBL1120909	ATM-R-V_GBL1120892	ATM_pS1981-R-V_GBL1120893	ATP5A-M-C_GBL1121057	Aurora-B-R-V_GBL1120898	Axl-R-V_GBL1120881	b-Actin-R-C_GBL1120860	b-Catenin-R-V_GBL1120724	b-Catenin_pT41_S45-R-V_GBL1120861	B-Raf-R-V_GBL1120728	B-Raf_pS445-R-V_GBL1120729	B7-H3-R-C_GBL1121058	B7-H4-R-C_GBL1121039	Bad_pS112-R-V_GBL1120721	Bak-R-C_GBL1120722
										Gene Name	YWHAB	YWHAE	YWHAZ	EIF4EBP1	EIF4EBP1	EIF4EBP1	TP53BP1	ARAF	ACACA, ACACB	ACACA	ACVRL1	ADAR	AKT1,2,3	AKT1,2,3	AKT1,2,3	ALDH1A1	PRKAA1	PRKAA1	ANXA1	ANXA7	AR	DIRAS3	ARID1A	ATG3	ATG7	ATM	ATM	ATP5A	AIM1	AXL	ACTB	CTNNB1	CTNNB1	BRAF	BRAF	CD276	VTCN1	BAD	BAK1
										Probabilities (QC Score)	0.913479	0.903672	0.890917	0.93783	0.941905	0.939745	0.936523	0.957083	0.936425	0.94525	0.914841	0.91624	0.805824	0.921937	0.928183	0.934665	0.923815	0.924411	0.868089	0.922579	0.903926	0.892297	0.955563	0.880206	0.943793	0.943036	0.863454	0.913853	0.891084	0.878422	0.91113	0.93975	0.934529	0.94569	0.949487	0.833837	0.82379	0.933952	0.923945
										Antibody Name on Heatmap	14-3-3-beta-R-V	14-3-3-epsilon-M-C	14-3-3-zeta-R-V	4E-BP1-R-V	4E-BP1_pS65-R-V	4E-BP1_pT37_T46-R-V	53BP1-R-V	A-Raf-R-V	ACC_pS79-R-V	ACC1-R-C	ACVRL1-R-C	ADAR1-M-V	Akt-R-V	Akt_pS473-R-V	Akt_pT308-R-V	ALDH1A1-R-N	AMPKa-R-C	AMPKa_pT172-R-C	Annexin-I-M-V	Annexin-VII-M-V	AR-R-V	ARHI-M-C	ARID1A-R-C	Atg3-R-V	Atg7-R-V	ATM-R-V	ATM_pS1981-R-V	ATP5A-M-C	Aurora-B-R-V	Axl-R-V	b-Actin-R-C	b-Catenin-R-V	b-Catenin_pT41_S45-R-V	B-Raf-R-V	B-Raf_pS445-R-V	B7-H3-R-C	B7-H4-R-C	Bad_pS112-R-V	Bak-R-C
										Antibody Origin	R	M	R	R	R	R	R	R	R	R	R	M	R	R	R	R	R	R	M	M	R	M	R	R	R	R	R	M	R	R	R	R	R	R	R	R	R	R	R
										0 replicated antibodies	1	2	3	4	5	6	7	8	9	10	11	12	13	14	15	16	17	18	19	20	21	22	23	24	25	26	27	28	29	30	31	32	33	34	35	36	37	38	39
					Sample Name	Sample description	UUID	Sample Type	96-well PCR plate	96-well definition	14-3-3-beta-R-V_GBL1120926	14-3-3-epsilon-M-C_GBL1121055	14-3-3-zeta-R-V_GBL1120927	4E-BP1-R-V_GBL1120714	4E-BP1_pS65-R-V_GBL1120715	4E-BP1_pT37_T46-R-V_GBL1120716	53BP1-R-V_GBL1120817	A-Raf-R-V_GBL1120867	ACC_pS79-R-V_GBL1120717	ACC1-R-C_GBL1120718	ACVRL1-R-C_GBL1121035	ADAR1-M-V_GBL1120963	Akt-R-V_GBL1120837	Akt_pS473-R-V_GBL1121056	Akt_pT308-R-V_GBL1120855	ALDH1A1-R-N_GBL1121021	AMPKa-R-C_GBL1120719	AMPKa_pT172-R-C_GBL1120720	Annexin-I-M-V_GBL1120966	Annexin-VII-M-V_GBL1120962	AR-R-V_GBL1120793	ARHI-M-C_GBL1120969	ARID1A-R-C_GBL1120901	Atg3-R-V_GBL1120908	Atg7-R-V_GBL1120909	ATM-R-V_GBL1120892	ATM_pS1981-R-V_GBL1120893	ATP5A-M-C_GBL1121057	Aurora-B-R-V_GBL1120898	Axl-R-V_GBL1120881	b-Actin-R-C_GBL1120860	b-Catenin-R-V_GBL1120724	b-Catenin_pT41_S45-R-V_GBL1120861	B-Raf-R-V_GBL1120728	B-Raf_pS445-R-V_GBL1120729	B7-H3-R-C_GBL1121058	B7-H4-R-C_GBL1121039	Bad_pS112-R-V_GBL1120721	Bak-R-C_GBL1120722
											Normalized Linear	Normalized Linear	Normalized Linear	Normalized Linear	Normalized Linear	Normalized Linear	Normalized Linear	Normalized Linear	Normalized Linear	Normalized Linear	Normalized Linear	Normalized Linear	Normalized Linear	Normalized Linear	Normalized Linear	Normalized Linear	Normalized Linear	Normalized Linear	Normalized Linear	Normalized Linear	Normalized Linear	Normalized Linear	Normalized Linear	Normalized Linear	Normalized Linear	Normalized Linear	Normalized Linear	Normalized Linear	Normalized Linear	Normalized Linear	Normalized Linear	Normalized Linear	Normalized Linear	Normalized Linear	Normalized Linear	Normalized Linear	Normalized Linear	Normalized Linear	Normalized Linear
					-MSP	1.1	40675	Human Cell Line	Plate 8	C10	1.0533	1.04334	1.07268	1.01643	0.852233	1.07109	0.819116	1.03076	1.11146	0.971081	0.975354	1.03317	1.03061	1.02523	1.17596	0.789097	1.02667	0.611171	1	1.02179	1.00034	1.05536	0.952549	0.982668	0.951412	1.0695	1.01863	1.0263	0.947512	0.861259	0.879626	0.978741	1.00311	1.01924	0.944776	0.920201	1.10709	1.00209	0.972888
					-MSP	1.2	40676	Human Cell Line	Plate 8	C11	1.21073	0.998935	1.12868	0.998366	0.858482	0.954821	1.15007	0.992698	0.905034	0.948116	0.995624	1.04705	1.01147	1.17535	1.14376	0.968159	1.02773	0.711731	0.940157	0.998003	0.941644	1.00464	0.996006	0.932448	0.998804	0.977364	1.0489	1.59975	1.03794	0.868889	0.865287	1.28468	0.966459	1.02644	0.976032	0.915192	0.992867	1.01923	1.03093
					-MSP	1.3	40677	Human Cell Line	Plate 8	C12	1.04043	1.01006	1.04635	1.0036	0.826795	0.984577	1.04764	1.01449	0.936014	0.96785	1.01636	1.08488	0.991809	1.09062	1.1304	0.951644	0.995917	0.90877	1.0121	1.0025	0.909148	1.0082	0.980972	1.03173	1.00018	0.961912	1.00595	1.00979	1.00677	0.95523	0.927895	0.982586	0.990695	1.00319	0.945908	0.996703	1.0736	1.02446	1.03819
					+MSP	2.1	40678	Human Cell Line	Plate 8	D1	1.02886	1.0725	1.05598	1.02993	0.938193	1.09621	0.931286	1.09713	1.1172	1.06225	0.957595	0.983494	1.02115	1.82468	1.8386	0.883413	1.09645	0.518301	0.977684	1.00671	1.03528	0.970275	0.838306	1.00187	0.910292	1.06344	0.981819	1.03414	0.928543	0.966912	0.878879	0.991259	1.01076	1.03284	1.0188	0.901911	1.07356	1.34836	1.03376
					+MSP	2.2	40679	Human Cell Line	Plate 8	D2	1.00049	1	0.989024	0.969471	0.947358	1.17504	0.997165	1.00104	0.827739	0.910206	0.960725	0.998661	0.962176	1.7815	1.42097	0.971688	1.01865	1.00085	1.03184	0.979489	0.95881	0.978799	0.966655	1.0188	0.973211	1.00412	0.99851	1.01108	1.02371	1.00589	0.838758	1.15625	1.00648	1.00393	0.994043	0.985174	1.05921	1.21771	1.00725
					+MSP	2.3	40680	Human Cell Line	Plate 8	D3	0.998801	0.965716	1.00451	0.930227	0.844864	1.08701	0.955948	0.964057	0.914499	0.928812	0.999653	0.977122	0.948515	1.46135	1.42066	0.938521	0.961759	1.16039	1.14606	1.03042	0.948725	0.95872	1.00061	1.02892	0.96813	0.990784	1.0167	0.985191	1.01847	1.0219	0.905219	1.03691	1.01703	0.981555	1.01289	0.980388	1.1088	1.21702	1.02808
					+MSP+ASLAN	3.1	40681	Human Cell Line	Plate 8	D4	1.0217	1.03087	1.02178	0.946691	0.781885	0.911136	0.986213	0.955807	0.959283	0.976141	1.04552	0.981191	1.00673	1.07774	1.14583	1.02858	0.999989	0.533372	0.982568	1.01895	1.01916	1.02441	1.00491	1.01851	0.913649	1.05076	1.03392	0.986938	0.957316	1.00556	1.00919	0.945773	1.04592	0.997047	0.933093	0.98182	1.17339	0.996659	0.994903
					+MSP+ASLAN	3.2	40682	Human Cell Line	Plate 8	D5	0.979041	1.00615	0.983094	1.05177	0.823117	0.949725	1.00834	0.961743	1.01584	0.898171	0.970043	0.92892	0.958463	0.894423	0.870164	1.0311	1.02426	0.998589	1.02733	1.05207	1.01211	0.995572	1.04411	0.991727	0.959297	1.03905	1.00619	0.981194	1.00042	1.09572	0.788745	1.20625	0.994042	1.0077	0.980628	0.958156	1.05899	1.01638	1.01473
					+MSP+ASLAN	3.3	40683	Human Cell Line	Plate 8	D6	0.992818	0.995896	1.0113	1.06319	0.81295	0.959991	0.96668	0.946838	0.997522	0.953164	1.00521	0.956252	0.972872	0.861478	0.882154	1.03153	0.984558	1.10233	1.08981	1.11371	1.02097	1.00331	1.02409	1.02317	0.998586	1.03606	1.00643	1.01314	0.988464	1.0705	0.864918	1.11208	1.00517	0.978506	0.955313	1.03276	1.07885	0.995465	0.998608
					+++RON	4.1	40684	Human Cell Line	Plate 8	E10	1.01327	1.06165	1.01211	1.10111	1.21644	1.16605	0.891707	1.09167	0.778873	1.16459	1.00656	1.07649	1.0688	1.22532	1.02101	1.04485	1.0526	0.99085	0.986854	1.0795	1.02434	1.0219	0.929333	1.01574	0.984858	1.0217	0.940826	1.0272	0.993876	0.834694	1.17336	0.87636	0.988574	1.02369	1.11726	0.960422	0.826356	1.09892	1.01622
					+++RON	4.2	40685	Human Cell Line	Plate 8	E11	1.00325	0.985921	0.971139	1.09084	1.13546	1.2048	0.956742	0.994078	0.994738	1.04283	1.01113	1.0598	1.11947	1.17557	1.03322	1.00667	1.01186	1.15849	0.958782	0.958274	0.981094	0.977745	0.982897	0.980999	1.02634	0.970598	0.972773	0.976713	1.1099	0.939404	1.04125	0.930808	0.966694	1.00062	1.09607	0.998061	0.923296	1.06402	1.0409
					+++RON	4.3	40686	Human Cell Line	Plate 8	E12	0.974165	0.9791	0.948587	1.04722	1.11589	1.16332	0.958789	0.981882	0.968741	1.02646	0.985636	1.07793	0.997452	1.16099	1.03407	0.980887	0.970442	1.19929	1.03804	0.944205	0.958398	0.973771	0.98771	0.988322	1.00712	0.949244	0.980566	0.938204	1.14404	0.999928	1.04027	0.906429	1.00702	1.00386	1.04414	0.966135	0.934244	1.01469	1.03546
					+++RON+ASLAN	5.1	40687	Human Cell Line	Plate 8	F1	1.03951	1.05148	0.997242	1.04403	1.12469	0.999951	1.01629	1.0212	0.77276	1.31159	0.958735	1.06978	1.06239	0.860277	0.702428	1.06	1.06727	0.895604	0.93601	0.995645	1.03546	1.02383	0.981744	0.983196	0.974941	1.06318	0.933501	1.01504	0.986258	0.977064	1.129	0.93786	1.02623	1.04049	1.00346	0.893397	0.834644	0.918316	1.04875
					+++RON+ASLAN	5.2	40688	Human Cell Line	Plate 8	F2	0.993823	1.00953	0.975768	1.2522	1.11808	1.09876	1.03417	0.997954	0.973098	1.16828	0.973011	1.03866	1.09207	0.725944	0.658669	0.989436	1.00333	1.17936	1.00795	1.07199	0.994455	1.0002	1.00004	1.01053	1.03612	0.929344	0.932485	1.01531	1.13804	1.11245	1.06703	0.954103	1.0243	1.03215	0.990363	1.03269	0.911911	0.92054	1.04284
					+++RON+ASLAN	5.3	40689	Human Cell Line	Plate 8	F3	1.01428	0.989847	0.957547	1.10447	1.0394	1.10332	1.00756	0.946239	1.0409	0.915546	0.997515	0.996702	1.08353	0.73495	0.664514	0.98848	0.964937	1.16265	1.01355	1.08187	1.00045	0.969306	0.999438	0.998604	1.02223	0.966635	0.9643	0.991512	1.13334	1.05808	1.04797	0.980858	0.986603	1.02297	1.03672	0.973549	0.936784	0.922119	1.03991
[truncated: 268 more columns]
